# Supplementary material for: Identification of a Sex-Linked SNP Marker in the Salmon Louse (Lepeophtheirus salmonis) Using RAD Sequencing
Source: PLoS One. 2013 Oct 16;8(10):e77832. doi: 10.1371/journal.pone.0077832 (PMC3797693; doi:10.1371/journal.pone.0077832)
Supplement: Table S1 — Multiplex barcode assignment and RAD-tag identification for individual samples. Unique five base nucleotide barcodes were assigned to each L. salmonis DNA sample. These samples were included in a multiplex RAD library and sequenced, which generated sequence reads that were quality filtered and used for the identification of paired-end RAD-tags in at least 75% of the samples. (XLSX) [file pone.0077832.s001.xlsx]

## Sheet: Sheet1
ENA Sample ID	Barcode ID	Gender	Barcode Sequence	RAD Library	Total reads	Filtered reads	Total RAD-tags
ERS225423	14	Female	CTCTT	2	3010170	2584676	130107
ERS225424	B05	Female	GAAGC	4	8180588	7065732	161378
ERS225425	18	Female	CCCCA	2	2238466	1923370	117510
ERS225426	B10	Female	GGGGA	4	6165489	5319672	157878
ERS225427	15	Female	CGTAT	1	3122633	2706698	134748
ERS225428	13	Female	CTTCC	3	3533621	3002946	131562
ERS225429	B11	Female	GTACA	4	7619015	6600830	158765
ERS225430	11	Female	AGTCA	3	3012584	2597410	125933
ERS225431	16	Female	CGCGC	1	2618940	2271838	128326
ERS225432	7	Female	GCTAA	1	3306302	2848806	134932
ERS225433	17	Female	CCTTG	2	2671126	2294860	124569
ERS225434	12	Female	AGCTG	3	3191917	2733504	128068
ERS225420	5	Male	GGTTC	3	3779352	3267350	137270
ERS225435	10	Male	GACTA	2	3318562	2855436	140236
ERS225421	9	Male	GATCG	3	4219409	3582112	145417
ERS225436	24	Male	TGCAA	4	3339417	2824930	148666
ERS225437	4	Male	GTCAC	1	3191186	2745824	138293
ERS225438	1	Male	ATTAG	1	2388113	2047938	128194
ERS225439	3	Male	GTTGT	2	3995403	3413014	151534
ERS225440	25	Male	TCTCT	4	1096759	897604	79038
ERS225441	8	Male	GCCGG	3	3996501	3454646	140592
ERS225442	2	Male	ATCGA	2	3110325	2706406	132272
ERS225443	B01	Male	CGATA	4	13659098	11697094	197636
ERS225436	6	Male	GGCCT	1	4210036	3590478	148027
