# Supplementary material for: Identification of a Sex-Linked SNP Marker in the Salmon Louse (Lepeophtheirus salmonis) Using RAD Sequencing
Source: PLoS One. 2013 Oct 16;8(10):e77832. doi: 10.1371/journal.pone.0077832 (PMC3797693; doi:10.1371/journal.pone.0077832)
Supplement: Table S2 — L. salmonis SNP marker and KASP assay primer sequences. Two SNP alleles and RAD-tag allele sequences that were identified as the SNP marker Lsa101901 are detailed, along with the allele specific primers and common primer designed for the allele specific PCR genotyping assay (KASPTM, LGC Genomics, UK). (XLSX) [file pone.0077832.s002.xlsx]

## Sheet: TableS2_v1
SNP ID	NCBI dbSNP Accession	Primer allele 1	Primer allele 2	Primer common	Allele 1	Allele 2	Marker allele 1	Marker allele 2
Lsa101901	749737482	CAGATCGAGCCAGGGATTTTAATATC	ACAGATCGAGCCAGGGATTTTAATATA	GTTCCGTAATGGCTACATCGTCCAA	G	T	TGCAGCCGCGTATTCCCGACCAAAACTAAGTTCCGTAATGGCTACATCGTCCAAAATGATATTAAAATCCCTGGCTCGATCTGTCAATTGCTTTCGAATGAGCATTGACACTTGTTGACGCTGTGTAATGAGCTGAGAAGCATTGAACTTGGCCACAACGCCCTTGAGAACTTCATTACAAATGGATGGAAGGACTTTTTCATCAAAGTCTCTTCCCA	TGCAGCCGCGTATTCCCGACCAAAACTAAGTTCCGTAATGGCTACATCGTCCAAAATTATATTAAAATCCCTGGCTCGATCTGTCAATTGCTTTCGAATGAGCATTGACACTTGTTGACGCTGTGTAATGAGCTGAGAAGCATTGAACTTGGCCACAACGCCCTTGAGAACTTCATTACAAATGGATGGAAGGACTTTTTCATCAAAGTCTCTTCCCA
